# Supplementary material for: CRISPR/Cas9-Targeted Mutagenesis of BnaFAE1 Genes Confers Low-Erucic Acid in Brassica napus
Source: Front Plant Sci. 2022 Feb 10;13:848723. doi: 10.3389/fpls.2022.848723 (PMC8866690; doi:10.3389/fpls.2022.848723)
Supplement: Supplementary file 1 [file Table_1.XLSX]

## Sheet: Table S1
Supplemental Table 1 Primers used in this study
	Primer name	Primer sequence
Primers for vector construction	BnFAE1-DT1-BsF	ATATATGGTCTCGATTGCACTTCATCTAGCTCAATAGTT
	BnFAE1-DT1-F0	TGCACTTCATCTAGCTCAATAGTTTTAGAGCTAGAAATAGC
	BnFAE1-DT2-R0	AACCGATGGTCGTTAACACTTTCAATCTCTTAGTCGACTCTAC
	BnFAE1-DT2-BsR	ATTATTGGTCTCGAAACCGATGGTCGTTAACACTTTCAA
	U626-IDF	TGTCCCAGGATTAGAATGATTAGGC
	U629-IDR	AGCCCTCTTCTTTCGATCCATCAAC
Primers for transformant identification	BnFAE1-A8L	GCGCTAGAAAATCTATTCAAGAACACCTTC
	BnFAE1-C3L	GCGCTAGAAAATCTATTCAAGAACACCTTT
	BnFAE1-R	CCACCCAAACTGCACTGTTACACTTAAA
	BnFAE1-R2	TCGAACCGTGTGAACTAGCTCGT
	Cas9-F	CGCACAATCCCACTATCCT
	Cas9-R	CCAGGTCATCGTCGTATGTG

## Sheet: Table S2
Supplemental Table 2 List of the abbreviations
Abbreviation
EA	erucic acid
FAE1	Fatty acid elongase 1
ACC	Acetyl-CoA carboxylase
ACP	acyl carrier protein
MCMT	malonyl-CoA:acyl carrier protein malonyltransferase
KAS I	ketoacyl-ACP synthases I
KAS II	3-ketoacyl-ACP synthases II
KAS III	ketoacyl-ACP synthases III
SAD	stearoyl-ACP desaturase
FAT	acyl-ACP thioeserase
LACS	long-chain acyl-CoA synthase
FAD2	fatty acid desaturase 2
FAD3	fatty acid desaturase 3
VLCFAs	very long-chain fatty acids
LEA	low erucic acid
EAC	erucic acid content
SOC	seed oil content
GC	gas chromatograph
c03	BnaC03.FAE1 mutations
a08c03	BnaA08.FAE1 and BnaC03.FAE1 double mutations
KCS	3-ketoacyl-CoA synthase
KCR	3-ketoacyl-CoA reductase
HCD	3-hydroxyacyl-CoA dehydratase
ECR	trans-2,3-enoyl-CoA reductase
LPAAT	lysophosphatidic acid acyltransferase
DH	double haploid
